# Supplementary material for: Performance Evaluation of the BZ COVID-19 Neutralizing Antibody Test for the Culture-Free and Rapid Detection of SARS-CoV-2 Neutralizing Antibodies
Source: Diagnostics (Basel). 2021 Nov 25;11(12):2193. doi: 10.3390/diagnostics11122193 (PMC8700253; doi:10.3390/diagnostics11122193)
Supplement: Supplementary file 1 [file diagnostics-11-02193-s001.zip]

Archive with 1 entries (1 files):
- diagnostics-1458861-supplementary.pdf
